# Supplementary material for: Environmental and Dispersal-Related Drivers of Color Morph Distribution in Triatoma infestans (Klug, 1834) (Hemiptera, Reduviidae)
Source: Insects. 2025 Oct 29;16(11):1103. doi: 10.3390/insects16111103 (PMC12653105; doi:10.3390/insects16111103)
Supplement: Supplementary file 1 [file insects-16-01103-s001.zip]

Archive with 3 entries (3 files):
- Additional file 1.pdf
- Additional file 2.pdf
- Additional file 3.pdf
